# Supplementary material for: Sequential Monte Carlo with transformations
Source: Stat Comput. 2019 Nov 17;30(3):663–76. doi: 10.1007/s11222-019-09903-y (PMC7026014; doi:10.1007/s11222-019-09903-y)
Supplement: Supplementary file 1 — Supplementary material 1 (zip 6 KB) [file 11222_2019_9903_MOESM1_ESM.zip]

Archive with 9 entries (8 files):
- acidity.txt
- __MACOSX/
- __MACOSX/._acidity.txt
- enzyme.txt
- __MACOSX/._enzyme.txt
- galaxy.txt
- __MACOSX/._galaxy.txt
- mlst_data.txt
- __MACOSX/._mlst_data.txt
