# Supplementary material for: Sequential Monte Carlo with transformations
Source: Stat Comput. 2019 Nov 17;30(3):663–76. doi: 10.1007/s11222-019-09903-y (PMC7026014; doi:10.1007/s11222-019-09903-y)
Supplement: Supplementary file 1 — Supplementary material 1 (zip 6 KB) [file 11222_2019_9903_MOESM1_ESM.zip › acidity.txt]

2.928524 3.910021 3.732896 3.688879 3.822098 3.735286 4.143135 4.276666 3.931826 4.077537 4.779123 4.234107 4.276666 4.543295 6.467388 4.127134 3.977811 4.264087 4.007333 3.921973 5.384495 4.912655 4.046554 4.043051 4.406719 4.50535 3.931826 6.75227 6.928538 5.99446 4.248495 4.060443 4.727388 6.047372 4.082609 4.2442 4.890349 4.416428 5.743003 4.127134 5.489764 4.778283 5.249652 4.855929 4.128746 4.442651 4.025352 4.290459 4.593098 4.652054 4.178992 4.382027 5.569489 5.049856 4.188138 6.629363 4.647271 4.784989 4.348987 5.361292 4.574711 4.442651 6.120297 4.060443 4.143135 4.51086 6.049733 4.51086 4.406719 6.34388 4.430817 5.929589 5.973301 4.481872 4.301359 6.45268 4.204693 4.143135 6.603944 4.644391 5.863631 4.025352 5.717028 5.308268 6.267201 4.060443 5.01728 4.51086 5.834811 4.330733 4.007333 6.806829 5.257495 4.624973 4.781641 4.099332 7.044382 3.914021 4.330733 4.016383 5.572154 4.043051 4.843399 4.110874 4.454347 4.356709 6.154858 6.284321 6.978214 4.301359 5.929855 4.465908 6.035481 6.726473 7.10513 6.014937 4.882802 7.032095 4.518522 6.476665 6.125558 4.189655 5.323498 4.938065 6.313548 5.853925 6.278146 7.020191 5.023881 4.26268 6.725634 6.489205 5.743003 6.739337 6.466145 6.855409 5.120983 5.913773 6.516932 4.058717 6.213608 6.554218 6.155707 4.314818 6.662494 6.749931 6.100319 4.112512 6.946014 4.131961 6.234411 6.595781 6.683861 6.957973 4.497585
