# Supplementary material for: Sequential Monte Carlo with transformations
Source: Stat Comput. 2019 Nov 17;30(3):663–76. doi: 10.1007/s11222-019-09903-y (PMC7026014; doi:10.1007/s11222-019-09903-y)
Supplement: Supplementary file 1 — Supplementary material 1 (zip 6 KB) [file 11222_2019_9903_MOESM1_ESM.zip › enzyme.txt]

0.13 0.08 1.261 0.224 0.132 1.052 0.085 0.124 0.718 0.28 0.687 0.106 0.088 0.137 0.096 0.124 0.126 1.279 1.007 0.195 0.167 0.213 0.108 1.371 0.19 0.184 1.298 1.036 0.205 1.95 1.018 0.172 0.148 0.292 0.113 0.185 0.129 1.329 0.149 0.236 2.545 1.073 0.162 2.518 0.142 2.88 0.178 1.075 0.128 0.083 0.409 0.34 0.246 1.195 1.452 1.123 1.361 0.222 0.962 0.875 0.078 0.52 0.194 1.195 0.709 0.021 0.166 0.081 0.265 0.159 0.308 1.604 0.179 0.172 0.131 0.305 0.215 0.214 0.853 0.137 0.466 1.419 2.016 1.944 1.04 1.2 0.255 0.232 0.2 0.24 0.216 0.277 2.427 0.32 0.142 0.134 0.198 0.126 1.173 0.342 1.672 0.193 1.633 0.86 1.293 0.207 1.811 1.741 1.488 0.124 1.326 0.148 0.109 1.848 1.31 0.118 1.004 0.204 0.192 0.299 1.885 0.264 0.23 0.25 0.061 0.953 0.138 0.313 0.174 1.768 1.369 0.13 1.113 0.32 0.19 0.818 1.461 0.149 0.291 0.225 1.622 0.185 0.198 0.36 0.387 2.338 1.713 0.368 1.573 0.309 0.232 0.347 0.325 1.861 0.258 0.258 1.625 0.291 1.169 0.21 0.241 0.112 0.183 0.258 0.357 1.176 0.111 0.978 0.279 1.742 0.184 0.23 0.275 2.183 2.264 1.405 0.408 0.126 0.263 0.162 0.902 1.516 0.293 0.198 0.118 0.305 0.031 0.192 0.151 0.182 0.909 0.379 1.01 0.167 0.929 0.083 0.179 1.567 1.241 0.077 0.166 1.271 0.1 1.229 0.152 1.374 0.157 1.003 0.084 0.171 0.953 0.192 0.967 1.3 0.122 1.036 0.2 0.07 0.998 0.176 0.673 0.839 0.867 0.985 0.096 0.238 0.933 1.231 0.162 0.044 0.175 0.132 1.166 0.144 0.18 0.945 0.18 0.152 0.108 0.923 0.192 0.895 0.176 0.191 1.161
